# Supplementary material for: Repair and DNA Polymerase Bypass of Clickable Pyrimidine Nucleotides
Source: Biomolecules. 2024 Jun 12;14(6):681. doi: 10.3390/biom14060681 (PMC11201982; doi:10.3390/biom14060681)
Supplement: Supplementary file 1 [file biomolecules-14-00681-s001.zip]

Archive with 2 entries (2 files):
- biomolecules-3031593-original-images.pdf
- biomolecules-3031593-supplementary.pdf
